# Supplementary material for: Axial Growth Driven by Physical Development and Myopia among Children: A Two Year Cohort Study
Source: J Clin Med. 2022 Jun 23;11(13):3642. doi: 10.3390/jcm11133642 (PMC9267224; doi:10.3390/jcm11133642)
Supplement: Supplementary file 1 [file jcm-11-03642-s001.zip]

Archive with 1 entries (1 files):
- jcm-1757148-supplementary.pdf
